# Supplementary material for: Long-Term Health Associated with Small and Large for Gestational Age Births among Young Thai Adults
Source: Children (Basel). 2022 May 25;9(6):779. doi: 10.3390/children9060779 (PMC9221860; doi:10.3390/children9060779)
Supplement: Supplementary file 1 [file children-09-00779-s001.zip]

Archive with 1 entries (1 files):
- children-1603946-supplementary.pdf
